# Supplementary material for: A consensus and saturated genetic map provides insight into genome anchoring, synteny of Solanaceae and leaf- and fruit-related QTLs in wolfberry (Lycium Linn.)
Source: BMC Plant Biol. 2021 Jul 24;21:350. doi: 10.1186/s12870-021-03115-1 (PMC8306383; doi:10.1186/s12870-021-03115-1)
Supplement: Supplementary file 3 — Additional file 3: Table 1. Data generated during resequencing. [file 12870_2021_3115_MOESM3_ESM.xlsx]

## Sheet: sheet1
Supplementary Table 1 Data generated during resequencing
Sample	Total no. of clean reads	Total no. of clean bases	Q30	GC percentage（%）	Depth	Mapping rate (%)	No. of SNPs	No. of InDels
Female parent	227408503	68222550900	92.04	40.35	34	98.49	9015078	1317594
Male parent	232968722	69890616600	91.96	41.34	18	96.37
Offspring (average)	20444438	6133158175	92.06	40.84	2.58	97.1	-	-
Total	4549264848	1364744802596	92.06	40.84	-	-	-	-
