# Supplementary material for: A consensus and saturated genetic map provides insight into genome anchoring, synteny of Solanaceae and leaf- and fruit-related QTLs in wolfberry (Lycium Linn.)
Source: BMC Plant Biol. 2021 Jul 24;21:350. doi: 10.1186/s12870-021-03115-1 (PMC8306383; doi:10.1186/s12870-021-03115-1)
Supplement: Supplementary file 5 — Additional file 5: Table 3. Stable QTLs. [file 12870_2021_3115_MOESM5_ESM.xlsx]

## Sheet: Sheet1
Supplementary Table 3 Stable QTLs
Trait	Year	QTL	Linkage Group	Map interval		Marker Number	LOD	PVE(%)
				Start（cM）	End（cM）
Leaf length	2016/2017	qLL9-1	9	40.061	40.286	9	2.53~3.28	7.3~8.1
	2016/2017	qLL9-2	9	41.163	41.219	7	2.62~3.17	7.1~8.2
Leaf width	/
Leaf index	2016/2016	qLI10-1	10	45.967	47.844	3	3.28~10.27	20.6~51.4			44
	2016/2017	qLI10-2	10	48.947	48.947	2	3.81~10.93	24.8~50
	2016/2017	qLI10-3	10	60.717	60.717	4	3.9~8.68	27.2~32.4
	2016/2017	qLI10-4	10	61.559	61.559	3	3.22~13.13	21~49.2
	2016/2017	qLI10-5	10	62.404	62.404	7	3.15~6.16	20.4~30.9
	2016/2017	qLI10-6	10	63.203	63.203	5	2.82~7.81	20~30.7
	2016/2017	qLI10-7	10	64.007	64.007	4	3.4~8.07	23.3~31.7
	2016/2017	qLI10-8	10	65.265	65.265	1	3.17~5.23	19.1~31
	2016/2017	qLI10-9	10	65.643	65.643	5	2.73~10.24	16.5~50.2
	2016/2017	qLI10-10	10	66.309	66.309	2	6.47~8.37	31.3~43.8
	2016/2017	qLI10-11	10	66.598	66.598	1	6.22~6.41	28.3~30.1
	2016/2017	qLI10-12	10	72.557	72.557	2	3.37~10.46	20.6~50.5
	2016/2017	qLI10-13	10	73.823	73.823	5	2.75~4.83	18.9~31.2
Fruit weight	2016/2017	qFW10	10	38.653	38.653	1	2.72~4.37	15.7~59.2
Fruit longitude	2016/2017	qFL10	10	79.131	79.131	3	2.63~2.7	7.3~13.6
	2016/2017	qFL12	12	77.797	77.797	6	2.93~3.28	18.1~36.9
Fruit diameter	/
Fruit index	2016/2017	qFI7-1	7	60.634	60.634	6	2.56~3.81	9.3~27.8
	2016/2017	qFI7-2	7	61.916	61.916	1	2.51~2.55	8.5~15.8
	2017/2018	qFI10-1	10	37.344	37.344	1	2.51~16.02	15.8~51.9
	2017/2018	qFI10-2	10	38.653	38.653	1	5.82~16.47	31.7~45.2
	2017/2018	qFI10-3	10	40.505	40.505	1	4.95~17.21	31.6~45.9
	2017/2018	qFI10-4	10	45.687	45.687	5	6.38~17.24	32.2~45.9
	2017/2018	qFI10-5	10	66.309	66.309	2	5.28~19.37	41.6~45.3
