# Supplementary material for: A consensus and saturated genetic map provides insight into genome anchoring, synteny of Solanaceae and leaf- and fruit-related QTLs in wolfberry (Lycium Linn.)
Source: BMC Plant Biol. 2021 Jul 24;21:350. doi: 10.1186/s12870-021-03115-1 (PMC8306383; doi:10.1186/s12870-021-03115-1)
Supplement: Supplementary file 6 — Additional file 6: Table 4. Annotation of differentially expressed genes underlying QTLs for fruit-related traits. [file 12870_2021_3115_MOESM6_ESM.xlsx]

## Sheet: Sheet1
Supplementary Table 4 Annotation of differentially expressed genes underlying QTLs for fruit-related traits
Trait	QTL	Marker	Gene ID	Chromosome	Gene start	Gene end	COG_class	COG_class_annotation	GO_annotation	KEGG_annotation	KOG_class	KOG_class_annotation	Pfam_annotation	Swissprot_annotation	TrEMBL_annotation	eggNOG_class	eggNOG_class_annotation	NT_annotation
Fruit index	qFI10-1	Marker766355	CCG030100.1	scaffold35.0	2563251	2576217	[D]	Cell cycle control, cell division, chromosome partitioning	Cellular Component: ubiquitin ligase complex (GO:0000151);; Molecular Function: ubiquitin-protein transferase activity (GO:0004842);; Biological Process: protein ubiquitination (GO:0016567);;	--	[S]	Function unknown	Armadillo/beta-catenin-like repeat;; U-box domain	U-box domain-containing protein 4 OS=Arabidopsis thaliana OX=3702 GN=PUB4 PE=1 SV=3	Uncharacterized protein {ECO:0000313|EnsemblPlants:Solyc01g014230.2.1} OS=Solanum lycopersicum (Tomato) PE=4 SV=1	S	Function unknown	PREDICTED: Solanum tuberosum U-box domain-containing protein 4-like (LOC102596946), mRNA
	qFI10-1	Marker766355	CCG030094.1	scaffold35.0	2504788	2508435	--	--	Molecular Function: transporter activity (GO:0005215);; Cellular Component: mitochondrial inner membrane (GO:0005743);; Cellular Component: integral component of membrane (GO:0016021);; Biological Process: transmembrane transport (GO:0055085);;	K05863|0|sot:102596607|K05863 solute carrier family 25 (mitochondrial adenine nucleotide translocator), member 4/5/6/31 | (RefSeq) AAC, ANT, ANT1; ADP,ATP carrier protein, mitochondrial-like	[C]	Energy production and conversion	Mitochondrial carrier protein	ADP,ATP carrier protein, mitochondrial (Fragment) OS=Solanum tuberosum OX=4113 GN=ANT1 PE=2 SV=1	Uncharacterized protein {ECO:0000313|EnsemblPlants:PGSC0003DMT400081472} OS=Solanum tuberosum (Potato) PE=2 SV=1	U	Intracellular trafficking, secretion, and vesicular transport	PREDICTED: Nicotiana sylvestris ADP,ATP carrier protein, mitochondrial (LOC104213124), mRNA
	qFI10-2	Marker3471464	CCG025018.1	scaffold274.0	929239	941801	--	--	--	K07759|0|sot:102600760|K07759 poly(ADP-ribose) glycohydrolase [EC:3.2.1.143] | (RefSeq) poly(ADP-ribose) glycohydrolase 1-like	[T]	Signal transduction mechanisms	Poly (ADP-ribose) glycohydrolase (PARG)	Poly(ADP-ribose) glycohydrolase 1 OS=Arabidopsis thaliana OX=3702 GN=PARG1 PE=1 SV=2	Uncharacterized protein {ECO:0000313|EnsemblPlants:PGSC0003DMT400075509} OS=Solanum tuberosum (Potato) PE=4 SV=1	S	Function unknown	PREDICTED: Solanum tuberosum poly(ADP-ribose) glycohydrolase 1-like (LOC102600760), mRNA
	qFI10-2	Marker3471464	CCG025009.1	scaffold274.0	817338	822000	[PR]	--	Molecular Function: chlorophyllide a oxygenase [overall] activity (GO:0010277);; Molecular Function: vanillate monooxygenase activity (GO:0018489);; Molecular Function: metal ion binding (GO:0046872);; Molecular Function: 2 iron, 2 sulfur cluster binding (GO:0051537);; Biological Process: oxidation-reduction process (GO:0055114);;	--	--	--	Rieske [2Fe-2S] domain;; Pheophorbide a oxygenase	Protein TIC 55, chloroplastic OS=Pisum sativum OX=3888 GN=TIC55 PE=1 SV=1	Uncharacterized protein {ECO:0000313|EnsemblPlants:PGSC0003DMT400075265} OS=Solanum tuberosum (Potato) PE=4 SV=1	P	Inorganic ion transport and metabolism	PREDICTED: Solanum tuberosum protein TIC 55, chloroplastic-like (LOC102605482), mRNA
	qFI10-2	Marker3471464	CCG024997.1	scaffold274.0	688541	694537	--	--	--	--	--	--	Protein of unknown function (DUF1644)	--	Uncharacterized protein {ECO:0000313|EnsemblPlants:Solyc12g096460.1.1} OS=Solanum lycopersicum (Tomato) PE=4 SV=1	S	Function unknown	PREDICTED: Solanum tuberosum uncharacterized LOC102579496 (LOC102579496), transcript variant X1, mRNA
	qFI10-2	Marker3471464	CCG024993.1	scaffold274.0	646080	651769	[H]	Coenzyme transport and metabolism	Molecular Function: porphobilinogen synthase activity (GO:0004655);; Biological Process: porphyrin-containing compound biosynthetic process (GO:0006779);; Molecular Function: metal ion binding (GO:0046872);;	K01698|0|sly:101246744|K01698 porphobilinogen synthase [EC:4.2.1.24] | (RefSeq) delta-aminolevulinic acid dehydratase, chloroplastic	[H]	Coenzyme transport and metabolism	Delta-aminolevulinic acid dehydratase	Delta-aminolevulinic acid dehydratase, chloroplastic (Fragment) OS=Pisum sativum OX=3888 GN=HEMB PE=1 SV=1	Delta-aminolevulinic acid dehydratase {ECO:0000256|RuleBase:RU000515} OS=Solanum lycopersicum (Tomato) PE=3 SV=1	H	Coenzyme transport and metabolism	PREDICTED: Solanum lycopersicum delta-aminolevulinic acid dehydratase, chloroplastic (LOC101246744), transcript variant X2, mRNA
	qFI10-2	Marker3471464	CCG025007.2	scaffold274.0	797449	804063	--	--	--	K00430|0|spen:107005559|K00430 peroxidase [EC:1.11.1.7] | (RefSeq) peroxidase 46-like	--	--	Peroxidase	Peroxidase 18 OS=Arabidopsis thaliana OX=3702 GN=PER18 PE=3 SV=1	Uncharacterized protein {ECO:0000313|EnsemblPlants:Solyc12g096530.1.1} OS=Solanum lycopersicum (Tomato) PE=3 SV=1	G	Carbohydrate transport and metabolism	PREDICTED: Nicotiana tomentosiformis peroxidase 46 (LOC104114031), mRNA
	qFI10-2	Marker3471464	CCG025004.1	scaffold274.0	754710	756449	--	--	--	--	[K]	Transcription	CCT motif;; B-box zinc finger	Zinc finger protein CONSTANS-LIKE 4 OS=Arabidopsis thaliana OX=3702 GN=COL4 PE=2 SV=2	Uncharacterized protein {ECO:0000313|EnsemblPlants:Solyc12g096500.1.1} OS=Solanum lycopersicum (Tomato) PE=4 SV=1	K	Transcription	PREDICTED: Nicotiana sylvestris zinc finger protein CONSTANS-LIKE 4-like (LOC104211353), mRNA
	qFI10-2	Marker3471464	CCG024999.1	scaffold274.0	711292	712095	--	--	--	--	--	--	--	Protein GLUTAMINE DUMPER 3 OS=Arabidopsis thaliana OX=3702 GN=GDU3 PE=2 SV=1	Uncharacterized protein {ECO:0000313|EnsemblPlants:PGSC0003DMT400075274} OS=Solanum tuberosum (Potato) PE=4 SV=1	--	--	--
	qFI10-2	Marker3471464	CCG025005.2	scaffold274.0	772279	773994	--	--	--	--	[R]	General function prediction only	PPR repeat;; PPR repeat family;; DYW family of nucleic acid deaminases;; PPR repeat;; Pentatricopeptide repeat domain;; Pentacotripeptide-repeat region of PRORP	Pentatricopeptide repeat-containing protein At5g66520 OS=Arabidopsis thaliana OX=3702 GN=PCMP-H61 PE=2 SV=1	Uncharacterized protein {ECO:0000313|EnsemblPlants:PGSC0003DMT400075517} OS=Solanum tuberosum (Potato) PE=4 SV=1	S	Function unknown	PREDICTED: Solanum tuberosum pentatricopeptide repeat-containing protein At5g66520-like (LOC102601105), mRNA
	qFI10-2	Marker3471464	CCG025017.1	scaffold274.0	920104	925977	--	--	--	--	--	--	--	--	Uncharacterized protein {ECO:0000313|EnsemblPlants:Solyc03g044840.1.1} OS=Solanum lycopersicum (Tomato) PE=4 SV=1	L	Replication, recombination and repair	Lycium chinense lumazine synthase 1 mRNA, complete cds
	qFI10-2	Marker3471464	CCG024998.1	scaffold274.0	696182	703571	--	--	--	K03134|2.14392e-83|spen:107007472|K03134 transcription initiation factor TFIID subunit 10 | (RefSeq) transcription initiation factor TFIID subunit 10	[K]	Transcription	Transcription initiation factor TFIID 23-30kDa subunit	Transcription initiation factor TFIID subunit 10 OS=Arabidopsis thaliana OX=3702 GN=TAF10 PE=1 SV=1	Uncharacterized protein {ECO:0000313|EnsemblPlants:Solyc12g096470.1.1} OS=Solanum lycopersicum (Tomato) PE=4 SV=1	K	Transcription	PREDICTED: Nicotiana tomentosiformis transcription initiation factor TFIID subunit 10 (LOC104108661), transcript variant X1, mRNA
	qFI10-2	Marker3471464	CCG025011.1	scaffold274.0	863117	867519	[P]	Inorganic ion transport and metabolism	--	K03549|0|sot:102604250|K03549 KUP system potassium uptake protein | (RefSeq) potassium transporter 4-like	--	--	K+ potassium transporter	Potassium transporter 4 OS=Arabidopsis thaliana OX=3702 GN=POT4 PE=1 SV=2	Potassium transporter {ECO:0000256|RuleBase:RU321113} OS=Solanum tuberosum (Potato) PE=3 SV=1	P	Inorganic ion transport and metabolism	PREDICTED: Nicotiana sylvestris potassium transporter 4-like (LOC104243125), mRNA
	qFI10-2	Marker3471464	CCG025000.1	scaffold274.0	717644	718313	--	--	--	--	--	--	--	Protein GLUTAMINE DUMPER 3 OS=Arabidopsis thaliana OX=3702 GN=GDU3 PE=2 SV=1	Uncharacterized protein {ECO:0000313|EnsemblPlants:PGSC0003DMT400075274} OS=Solanum tuberosum (Potato) PE=4 SV=1	--	--	--
	qFI10-2	Marker3471464	CCG024996.1	scaffold274.0	679888	685178	--	--	--	K14816|0|sot:102580246|K14816 pre-60S factor REI1 | (RefSeq) zinc finger protein 622-like	[R]	General function prediction only	C2H2 type zinc-finger (2 copies);; Zinc-finger double-stranded RNA-binding	Cytoplasmic 60S subunit biogenesis factor REI1 homolog 1 OS=Arabidopsis thaliana OX=3702 GN=REIL1 PE=1 SV=1	Uncharacterized protein {ECO:0000313|EnsemblPlants:PGSC0003DMT400075524} OS=Solanum tuberosum (Potato) PE=4 SV=1	S	Function unknown	PREDICTED: Solanum tuberosum zinc finger protein 622-like (LOC102580246), mRNA
	qFI10-2	Marker3471464	CCG025001.1	scaffold274.0	724833	725596	--	--	--	--	--	--	--	Protein GLUTAMINE DUMPER 2 OS=Arabidopsis thaliana OX=3702 GN=GDU2 PE=2 SV=1	Uncharacterized protein {ECO:0000313|EnsemblPlants:Solyc12g096490.1.1} OS=Solanum lycopersicum (Tomato) PE=4 SV=1	U	Intracellular trafficking, secretion, and vesicular transport	PREDICTED: Solanum tuberosum protein GLUTAMINE DUMPER 1-like (LOC102584769), mRNA
	qFI10-2	Marker3471464	CCG025013.1	scaffold274.0	877997	888144	--	--	--	K07759|0|sot:102600760|K07759 poly(ADP-ribose) glycohydrolase [EC:3.2.1.143] | (RefSeq) poly(ADP-ribose) glycohydrolase 1-like	[T]	Signal transduction mechanisms	Poly (ADP-ribose) glycohydrolase (PARG)	Poly(ADP-ribose) glycohydrolase 1 OS=Arabidopsis thaliana OX=3702 GN=PARG1 PE=1 SV=2	Uncharacterized protein {ECO:0000313|EnsemblPlants:PGSC0003DMT400075509} OS=Solanum tuberosum (Potato) PE=4 SV=1	S	Function unknown	PREDICTED: Solanum tuberosum poly(ADP-ribose) glycohydrolase 1-like (LOC102600760), mRNA
	qFI10-2	Marker3471464	CCG025010.1	scaffold274.0	823438	835722	[F]	Nucleotide transport and metabolism	Molecular Function: hydrolase activity (GO:0016787);;	K14641|0|spen:107007410|K14641 apyrase [EC:3.6.1.5] | (RefSeq) apyrase 2-like	[F]	Nucleotide transport and metabolism	GDA1/CD39 (nucleoside phosphatase) family	Apyrase 2 OS=Arabidopsis thaliana OX=3702 GN=APY2 PE=1 SV=1	Apyrase-like protein {ECO:0000313|EMBL:ABK51386.1} OS=Nicotiana tabacum (Common tobacco) PE=2 SV=1	GO	--	PREDICTED: Solanum tuberosum apyrase 2-like (LOC102605146), mRNA
	qFI10-2	Marker3471464	CCG025012.1	scaffold274.0	871097	877380	[H]	Coenzyme transport and metabolism	Biological Process: riboflavin biosynthetic process (GO:0009231);; Cellular Component: riboflavin synthase complex (GO:0009349);; Molecular Function: transferase activity (GO:0016740);;	K00794|3.60974e-138|sot:102603912|K00794 6,7-dimethyl-8-ribityllumazine synthase [EC:2.5.1.78] | (RefSeq) 6,7-dimethyl-8-ribityllumazine synthase, chloroplastic-like	[H]	Coenzyme transport and metabolism	6,7-dimethyl-8-ribityllumazine synthase	6,7-dimethyl-8-ribityllumazine synthase, chloroplastic OS=Arabidopsis thaliana OX=3702 GN=At2g44050 PE=2 SV=1	6,7-dimethyl-8-ribityllumazine synthase {ECO:0000256|RuleBase:RU003795} OS=Lycium chinense (Chinese wolfberry) PE=2 SV=1	H	Coenzyme transport and metabolism	Lycium chinense lumazine synthase 1 mRNA, complete cds
	qFI10-2	Marker3471464	CCG024994.2	scaffold274.0	654241	668317	--	--	--	K11855|0|sot:102580922|K11855 ubiquitin carboxyl-terminal hydrolase 36/42 [EC:3.4.19.12] | (RefSeq) ubiquitin carboxyl-terminal hydrolase 18	[O]	Posttranslational modification, protein turnover, chaperones	Ubiquitin carboxyl-terminal hydrolase;; Ubiquitin carboxyl-terminal hydrolase;; MYND finger	Ubiquitin carboxyl-terminal hydrolase 19 OS=Arabidopsis thaliana OX=3702 GN=UBP19 PE=2 SV=2	Uncharacterized protein {ECO:0000313|EnsemblPlants:Solyc08g069050.2.1} OS=Solanum lycopersicum (Tomato) PE=4 SV=1	O	Posttranslational modification, protein turnover, chaperones	PREDICTED: Solanum tuberosum ubiquitin carboxyl-terminal hydrolase 18-like (LOC102580922), mRNA
	qFI10-2	Marker3471464	CCG025008.1	scaffold274.0	807052	810159	--	--	Cellular Component: ribosome (GO:0005840);;	K02947|8.67543e-67|spen:107007590|K02947 small subunit ribosomal protein S10e | (RefSeq) 40S ribosomal protein S10-like	[J]	Translation, ribosomal structure and biogenesis	Plectin/S10 domain	40S ribosomal protein S10-3 OS=Arabidopsis thaliana OX=3702 GN=RPS10C PE=2 SV=2	Uncharacterized protein {ECO:0000313|EnsemblPlants:Solyc12g096540.1.1} OS=Solanum lycopersicum (Tomato) PE=4 SV=1	J	Translation, ribosomal structure and biogenesis	Solanum tuberosum 40S ribosomal protein S10-like (LOC102577552), mRNA >gi|82400159|gb|DQ268860.1| Solanum tuberosum clone 178H07 40S ribosomal protein S10-like protein mRNA, complete cds
	qFI10-3	Marker3930559	CCG031289.1	scaffold378.0	588713	600446	[T]	Signal transduction mechanisms	--	--	--	--	Protein tyrosine kinase;; Protein kinase domain;; Di-glucose binding within endoplasmic reticulum	Probable LRR receptor-like serine/threonine-protein kinase At1g56130 OS=Arabidopsis thaliana OX=3702 GN=At1g56130 PE=2 SV=2	Uncharacterized protein {ECO:0000313|EnsemblPlants:Solyc07g066550.2.1} OS=Solanum lycopersicum (Tomato) PE=4 SV=1	S	Function unknown	PREDICTED: Nicotiana sylvestris probable LRR receptor-like serine/threonine-protein kinase At1g56140 (LOC104222281), mRNA
	qFI10-3	Marker3930559	CCG031302.1	scaffold378.0	775879	777298	--	--	--	--	--	--	--	--	Uncharacterized protein {ECO:0000313|EnsemblPlants:Solyc07g054560.1.1} OS=Solanum lycopersicum (Tomato) PE=4 SV=1	S	Function unknown	PREDICTED: Solanum tuberosum serine/arginine repetitive matrix protein 1-like (LOC102581461), mRNA
	qFI10-3	Marker3930559	CCG031296.1	scaffold378.0	670939	675600	--	--	--	--	--	--	SAND domain	Protein ULTRAPETALA 1 OS=Arabidopsis thaliana OX=3702 GN=ULT1 PE=1 SV=1	Uncharacterized protein {ECO:0000313|EnsemblPlants:Solyc07g054450.2.1} OS=Solanum lycopersicum (Tomato) PE=4 SV=1	K	Transcription	PREDICTED: Nicotiana sylvestris protein ULTRAPETALA 1-like (LOC104242663), transcript variant X2, mRNA
	qFI10-3	Marker3930559	CCG031298.1	scaffold378.0	708171	708771	--	--	--	--	--	--	--	--	Uncharacterized protein {ECO:0000313|EnsemblPlants:Solyc07g054470.1.1} OS=Solanum lycopersicum (Tomato) PE=4 SV=1	S	Function unknown	--
	qFI10-3	Marker3930559	CCG031294.1	scaffold378.0	640385	642411	--	--	--	K20891|9.0238e-142|sot:102606342|K20891 beta-glucuronosyltransferase [EC:2.4.1.-] | (RefSeq) beta-glucuronosyltransferase GlcAT14B	[G]	Carbohydrate transport and metabolism	Core-2/I-Branching enzyme	Beta-glucuronosyltransferase GlcAT14B OS=Arabidopsis thaliana OX=3702 GN=GLCAT14B PE=2 SV=1	Uncharacterized protein {ECO:0000313|EnsemblPlants:PGSC0003DMT400047288} OS=Solanum tuberosum (Potato) PE=4 SV=1	S	Function unknown	PREDICTED: Solanum tuberosum xylosyltransferase 1-like (LOC102606342), mRNA
	qFI10-3	Marker3930559	CCG031293.1	scaffold378.0	633832	635418	--	--	--	K20891|1.54656e-170|sot:102606342|K20891 beta-glucuronosyltransferase [EC:2.4.1.-] | (RefSeq) beta-glucuronosyltransferase GlcAT14B	[G]	Carbohydrate transport and metabolism	Core-2/I-Branching enzyme	Beta-glucuronosyltransferase GlcAT14A OS=Arabidopsis thaliana OX=3702 GN=GLCAT14A PE=2 SV=1	Uncharacterized protein {ECO:0000313|EnsemblPlants:PGSC0003DMT400047287} OS=Solanum tuberosum (Potato) PE=4 SV=1	S	Function unknown	PREDICTED: Solanum tuberosum xylosyltransferase 1-like (LOC102606342), mRNA
	qFI10-3	Marker3930559	CCG031291.1	scaffold378.0	623745	626375	[E]	Amino acid transport and metabolism	Molecular Function: folic acid binding (GO:0005542);; Biological Process: metabolic process (GO:0008152);; Molecular Function: transferase activity (GO:0016740);;	--	--	--	Formiminotransferase domain, N-terminal subdomain	--	Uncharacterized protein {ECO:0000313|EnsemblPlants:PGSC0003DMT400047199} OS=Solanum tuberosum (Potato) PE=4 SV=1	E	Amino acid transport and metabolism	PREDICTED: Solanum tuberosum formimidoyltransferase-cyclodeaminase-like (LOC102605672), mRNA
	qFI10-3	Marker3930559	CCG031299.1	scaffold378.0	717967	720990	--	--	Biological Process: protein transport (GO:0015031);; Cellular Component: integral component of membrane (GO:0016021);;	--	[R]	General function prediction only	PPR repeat family;; PPR repeat;; PPR repeat;; Pentatricopeptide repeat domain;; Pentacotripeptide-repeat region of PRORP;; Tetratricopeptide repeat;; Tetratricopeptide repeat	Pentatricopeptide repeat-containing protein At1g73710 OS=Arabidopsis thaliana OX=3702 GN=At1g73710 PE=2 SV=1	Uncharacterized protein {ECO:0000313|EnsemblPlants:Solyc07g054480.1.1} OS=Solanum lycopersicum (Tomato) PE=4 SV=1	S	Function unknown	Solanum pennellii chromosome ch07, complete genome
	qFI10-3	Marker3930559	CCG031297.1	scaffold378.0	682007	689929	--	--	--	K14763|0|sot:102578573|K14763 H/ACA ribonucleoprotein complex non-core subunit NAF1 | (RefSeq) H/ACA ribonucleoprotein complex non-core subunit NAF1	[S]	Function unknown	Gar1/Naf1 RNA binding region	Protein ULTRAPETALA 1 OS=Arabidopsis thaliana OX=3702 GN=ULT1 PE=1 SV=1	Uncharacterized protein {ECO:0000313|EnsemblPlants:PGSC0003DMT400047290} OS=Solanum tuberosum (Potato) PE=4 SV=1	S	Function unknown	PREDICTED: Solanum tuberosum H/ACA ribonucleoprotein complex non-core subunit NAF1-like (LOC102578573), transcript variant X4, mRNA
	qFI10-3	Marker3930559	CCG031290.4	scaffold378.0	608143	610884	--	--	--	--	--	--	--	--	Uncharacterized protein {ECO:0000313|EnsemblPlants:PGSC0003DMT400047283} OS=Solanum tuberosum (Potato) PE=4 SV=1	S	Function unknown	PREDICTED: Solanum tuberosum spore wall protein 2-like (LOC102605331), mRNA
	qFI10-3	Marker3930559	CCG031295.1	scaffold378.0	666426	666949	--	--	Cellular Component: mitochondrial inner membrane (GO:0005743);; Biological Process: protein transport (GO:0015031);; Molecular Function: metal ion binding (GO:0046872);;	K17780|1.73791e-49|sot:102588018|K17780 mitochondrial import inner membrane translocase subunit TIM8 | (RefSeq) mitochondrial import inner membrane translocase subunit TIM8-like	[U]	Intracellular trafficking, secretion, and vesicular transport	Tim10/DDP family zinc finger	Mitochondrial import inner membrane translocase subunit TIM8 OS=Arabidopsis thaliana OX=3702 GN=TIM8 PE=1 SV=1	Uncharacterized protein {ECO:0000313|EnsemblPlants:PGSC0003DMT400069565} OS=Solanum tuberosum (Potato) PE=4 SV=1	O	Posttranslational modification, protein turnover, chaperones	PREDICTED: Solanum tuberosum mitochondrial import inner membrane translocase subunit TIM8-like (LOC102588018), mRNA
	qFI10-3	Marker3930559	CCG031292.1	scaffold378.0	628823	632500	[E]	Amino acid transport and metabolism	--	--	--	--	Formiminotransferase domain, N-terminal subdomain	--	Uncharacterized protein {ECO:0000313|EnsemblPlants:Solyc07g054430.2.1} OS=Solanum lycopersicum (Tomato) PE=4 SV=1	E	Amino acid transport and metabolism	PREDICTED: Nicotiana tomentosiformis formimidoyltransferase-cyclodeaminase-like (LOC104091572), mRNA
	qFI10-3	Marker3930559	CCG031305.1	scaffold378.0	833330	835684	--	--	--	--	--	--	F-box domain;; Leucine Rich Repeat	F-box/FBD/LRR-repeat protein At1g78750 OS=Arabidopsis thaliana OX=3702 GN=At1g78750 PE=2 SV=1	Uncharacterized protein {ECO:0000313|EnsemblPlants:Solyc07g054600.2.1} OS=Solanum lycopersicum (Tomato) PE=4 SV=1	--	--	--
	qFI10-3	Marker3930559	CCG031304.2	scaffold378.0	796779	801272	[HJ]	--	--	K14487|0|sot:102581789|K14487 auxin responsive GH3 gene family | (RefSeq) probable indole-3-acetic acid-amido synthetase GH3.5	--	--	GH3 auxin-responsive promoter	Indole-3-acetic acid-amido synthetase GH3.10 OS=Arabidopsis thaliana OX=3702 GN=GH3.10 PE=2 SV=1	Uncharacterized protein {ECO:0000313|EnsemblPlants:Solyc07g054580.2.1} OS=Solanum lycopersicum (Tomato) PE=4 SV=1	S	Function unknown	PREDICTED: Solanum tuberosum probable indole-3-acetic acid-amido synthetase GH3.5-like (LOC102581789), mRNA
	qFI10-3	Marker3930559	CCG031288.1	scaffold378.0	558575	561886	[K]	Transcription	--	--	--	--	Leucine rich repeat;; Leucine Rich repeats (2 copies);; Protein tyrosine kinase	Plant intracellular Ras-group-related LRR protein 3 OS=Arabidopsis thaliana OX=3702 GN=PIRL3 PE=2 SV=1	Uncharacterized protein {ECO:0000313|EnsemblPlants:PGSC0003DMT400077576} OS=Solanum tuberosum (Potato) PE=4 SV=1	S	Function unknown	PREDICTED: Solanum tuberosum uncharacterized LOC102594415 (LOC102594415), mRNA
	qFI10-3	Marker3930559	CCG031300.1	scaffold378.0	726050	744607	[T]	Signal transduction mechanisms	Molecular Function: protein kinase activity (GO:0004672);; Molecular Function: ATP binding (GO:0005524);; Biological Process: protein phosphorylation (GO:0006468);; Cellular Component: integral component of membrane (GO:0016021);;	--	--	--	SCAMP family;; Protein tyrosine kinase;; Protein kinase domain;; Leucine rich repeat;; Leucine rich repeat N-terminal domain;; Leucine Rich Repeat	Protein STRUBBELIG-RECEPTOR FAMILY 3 OS=Arabidopsis thaliana OX=3702 GN=SRF3 PE=2 SV=1	LRR receptor-like kinase {ECO:0000313|EMBL:ABS89271.1} OS=Solanum tuberosum (Potato) PE=2 SV=1	T	Signal transduction mechanisms	--
	qFI10-4	Marker265097	CCG002827.1	scaffold11.0	1620969	1629665	--	--	--	--	[U]	Intracellular trafficking, secretion, and vesicular transport	Reticulon;; Glycosyl hydrolases family 28	Reticulon-like protein B8 OS=Arabidopsis thaliana OX=3702 GN=RTNLB8 PE=2 SV=1	Reticulon-like protein {ECO:0000256|RuleBase:RU210713} OS=Solanum lycopersicum (Tomato) PE=4 SV=1	U	Intracellular trafficking, secretion, and vesicular transport	PREDICTED: Solanum tuberosum reticulon-like protein B8-like (LOC102602934), transcript variant X2, mRNA
	qFI10-4	Marker8450607	CCG019049.1	scaffold2098.0	48091	53310	[QV]	--	Molecular Function: monooxygenase activity (GO:0004497);; Molecular Function: iron ion binding (GO:0005506);; Molecular Function: electron carrier activity (GO:0009055);; Molecular Function: oxidoreductase activity, acting on paired donors, with incorporation or reduction of molecular oxygen (GO:0016705);; Molecular Function: heme binding (GO:0020037);; Biological Process: oxidation-reduction pro…	--	[QI]	--	Cytochrome P450	Cytochrome P450 CYP72A219 OS=Panax ginseng OX=4054 PE=2 SV=1	Uncharacterized protein {ECO:0000313|EnsemblPlants:Solyc07g055540.2.1} OS=Solanum lycopersicum (Tomato) PE=3 SV=1	Q	Secondary metabolites biosynthesis, transport and catabolism	PREDICTED: Solanum tuberosum secologanin synthase-like (LOC102583853), misc_RNA
	qFI10-4	Marker8450607	CCG019056.1	scaffold2098.0	104576	111449	[QV]	--	--	--	[QI]	--	Cytochrome P450	Cytochrome P450 CYP72A219 OS=Panax ginseng OX=4054 PE=2 SV=1	Uncharacterized protein {ECO:0000313|EnsemblPlants:Solyc07g052070.1.1} OS=Solanum lycopersicum (Tomato) PE=3 SV=1	Q	Secondary metabolites biosynthesis, transport and catabolism	PREDICTED: Nicotiana tomentosiformis cytochrome P450 CYP72A219-like (LOC104112316), mRNA
	qFI10-4	Marker265097	CCG002821.1	scaffold11.0	1513497	1536383	[L]	Replication, recombination and repair	--	--	[A]	RNA processing and modification	DEAD/DEAH box helicase;; Helicase conserved C-terminal domain;; RING-variant domain	DEAD-box ATP-dependent RNA helicase 53, mitochondrial OS=Arabidopsis thaliana OX=3702 GN=RH53 PE=1 SV=1	Uncharacterized protein {ECO:0000313|EnsemblPlants:Solyc07g044760.2.1} OS=Solanum lycopersicum (Tomato) PE=4 SV=1	L	Replication, recombination and repair	PREDICTED: Solanum tuberosum DEAD-box ATP-dependent RNA helicase 9-like (LOC102580637), transcript variant X2, mRNA
	qFI10-4	Marker265097	CCG002822.3	scaffold11.0	1543739	1550671	--	--	--	--	[U]	Intracellular trafficking, secretion, and vesicular transport	Endoplasmic reticulum vesicle transporter;; Endoplasmic Reticulum-Golgi Intermediate Compartment (ERGIC)	Protein disulfide-isomerase 5-3 OS=Arabidopsis thaliana OX=3702 GN=PDIL5-3 PE=2 SV=1	Uncharacterized protein {ECO:0000313|EnsemblPlants:PGSC0003DMT400002424} OS=Solanum tuberosum (Potato) PE=4 SV=1	U	Intracellular trafficking, secretion, and vesicular transport	PREDICTED: Solanum lycopersicum endoplasmic reticulum-Golgi intermediate compartment protein 3 (LOC101249102), mRNA
	qFI10-4	Marker5172860	CCG041123.1	scaffold595.0	534431	536975	[Z]	Cytoskeleton	Molecular Function: ATP binding (GO:0005524);; Cellular Component: cell wall (GO:0005618);; Cellular Component: nucleolus (GO:0005730);; Cellular Component: mitochondrion (GO:0005739);; Cellular Component: cytoskeleton (GO:0005856);; Cellular Component: plasma membrane (GO:0005886);; Biological Process: response to light stimulus (GO:0009416);; Biological Process: response to wounding (GO:0009611…	K10355|0|spen:107014338|K10355 actin, other eukaryote | (RefSeq) actin-7	[Z]	Cytoskeleton	Actin	Actin-7 OS=Arabidopsis thaliana OX=3702 GN=ACT7 PE=1 SV=1	Actin {ECO:0000313|EMBL:AHE41423.1} OS=Lycium chinense (Chinese wolfberry) PE=2 SV=1	Z	Cytoskeleton	Lycium chinense actin (ACT) mRNA, complete cds
	qFI10-4	Marker265097	CCG002826.1	scaffold11.0	1615012	1616997	--	--	Biological Process: MAPK cascade (GO:0000165);; Molecular Function: calcium ion binding (GO:0005509);; Biological Process: rRNA processing (GO:0006364);; Biological Process: protein targeting to membrane (GO:0006612);; Molecular Function: poly(U) RNA binding (GO:0008266);; Biological Process: response to cold (GO:0009409);; Cellular Component: chloroplast thylakoid lumen (GO:0009543);; Cellular C…	K02717|5.57867e-108|spen:107025687|K02717 photosystem II oxygen-evolving enhancer protein 2 | (RefSeq) oxygen-evolving enhancer protein 2, chloroplastic	--	--	PsbP	Oxygen-evolving enhancer protein 2, chloroplastic OS=Solanum lycopersicum OX=4081 GN=PSBP PE=2 SV=1	Oxygen-evolving enhancer protein 2, chloroplastic {ECO:0000313|EnsemblPlants:Solyc07g044860.2.1} OS=Solanum lycopersicum (Tomato) PE=4 SV=1	S	Function unknown	Solanum tuberosum oxygen-evolving enhancer protein 2, chloroplastic-like (LOC102603839), mRNA >gi|1771777|emb|X99320.1| S.tuberosum mRNA for 23 kDa oxygen evolving protein of photosystem II
	qFI10-4	Marker265097	CCG002824.1	scaffold11.0	1559534	1574863	[G]	Carbohydrate transport and metabolism	Molecular Function: phosphoglycerate mutase activity (GO:0004619);; Cellular Component: cytoplasm (GO:0005737);; Biological Process: glycolytic process (GO:0006096);; Molecular Function: manganese ion binding (GO:0030145);;	K15633|0|sot:102577561|K15633 2,3-bisphosphoglycerate-independent phosphoglycerate mutase [EC:5.4.2.12] | (RefSeq) PGAM; phosphoglycerate mutase	[G]	Carbohydrate transport and metabolism	Metalloenzyme superfamily;; BPG-independent PGAM N-terminus (iPGM_N);; Cytochrome b5-like Heme/Steroid binding domain	2,3-bisphosphoglycerate-independent phosphoglycerate mutase OS=Nicotiana tabacum OX=4097 PE=2 SV=1	Phosphoglycerate mutase {ECO:0000313|EMBL:AAD24857.1} OS=Solanum tuberosum (Potato) PE=1 SV=1	G	Carbohydrate transport and metabolism	Solanum tuberosum phosphoglycerate mutase (PGAM), mRNA >gi|4582923|gb|AF047842.1| Solanum tuberosum phosphoglycerate mutase (pgam) mRNA, complete cds
	qFI10-4	Marker8450607	CCG019052.1	scaffold2098.0	71016	79739	[QV]	--	--	--	[QI]	--	Cytochrome P450	Cytochrome P450 CYP72A219 OS=Panax ginseng OX=4054 PE=2 SV=1	Uncharacterized protein {ECO:0000313|EnsemblPlants:Solyc07g052070.1.1} OS=Solanum lycopersicum (Tomato) PE=3 SV=1	Q	Secondary metabolites biosynthesis, transport and catabolism	PREDICTED: Nicotiana tomentosiformis cytochrome P450 CYP72A219-like (LOC104112316), mRNA
	qFI10-5	Marker1702833	CCG053068.4	scaffold96.0	1708316	1710120	[M]	Cell wall/membrane/envelope biogenesis	Molecular Function: 3-beta-hydroxy-delta5-steroid dehydrogenase activity (GO:0003854);; Biological Process: cellular metabolic process (GO:0044237);; Molecular Function: delta4-3-oxosteroid 5beta-reductase activity (GO:0047787);; Molecular Function: coenzyme binding (GO:0050662);; Biological Process: oxidation-reduction process (GO:0055114);;	--	--	--	NAD dependent epimerase/dehydratase family	3-oxo-Delta(4,5)-steroid 5-beta-reductase OS=Digitalis lanata OX=49450 PE=1 SV=1	Putative steroid 5beta-reductase {ECO:0000313|EMBL:AEX31545.1} OS=Solanum lycopersicum (Tomato) PE=2 SV=1	S	Function unknown	Atropa belladonna progesterone 5-beta-reductase mRNA, complete cds
	qFI10-5	Marker1702833	CCG053066.1	scaffold96.0	1604133	1606788	--	--	--	--	[T]	Signal transduction mechanisms	Protein phosphatase 2C	Probable protein phosphatase 2C 63 OS=Arabidopsis thaliana OX=3702 GN=At4g33920 PE=2 SV=1	Uncharacterized protein {ECO:0000313|EnsemblPlants:PGSC0003DMT400013942} OS=Solanum tuberosum (Potato) PE=3 SV=1	T	Signal transduction mechanisms	PREDICTED: Solanum tuberosum probable protein phosphatase 2C 63-like (LOC102581889), mRNA
	qFI10-5	Marker1702833	CCG053074.1	scaffold96.0	1881817	1887585	--	--	Biological Process: regulation of cyclin-dependent protein serine/threonine kinase activity (GO:0000079);; Cellular Component: nucleus (GO:0005634);; Molecular Function: protein kinase binding (GO:0019901);; Biological Process: cell division (GO:0051301);;	K06627|0|sot:102589578|K06627 cyclin A | (RefSeq) G2/mitotic-specific cyclin C13-1-like	[D]	Cell cycle control, cell division, chromosome partitioning	Cyclin, N-terminal domain;; Cyclin, C-terminal domain	Putative cyclin-A3-1 OS=Arabidopsis thaliana OX=3702 GN=CYCA3-1 PE=3 SV=1	Uncharacterized protein {ECO:0000313|EnsemblPlants:PGSC0003DMT400056625} OS=Solanum tuberosum (Potato) PE=3 SV=1	D	Cell cycle control, cell division, chromosome partitioning	PREDICTED: Solanum tuberosum cyclin-A3-4-like (LOC102589578), mRNA
	qFI10-5	Marker2354065	CCG013173.3	scaffold166.0	1081287	1093479	--	--	--	--	--	--	--	Protein FRIGIDA-ESSENTIAL 1 OS=Arabidopsis thaliana OX=3702 GN=FES1 PE=1 SV=2	Uncharacterized protein {ECO:0000313|EnsemblPlants:Solyc03g006350.2.1} OS=Solanum lycopersicum (Tomato) PE=4 SV=1	S	Function unknown	PREDICTED: Nicotiana tomentosiformis protein FRIGIDA-ESSENTIAL 1-like (LOC104094317), mRNA
	qFI10-5	Marker2354065	CCG013175.1	scaffold166.0	1128833	1132213	--	--	--	--	--	--	--	--	Uncharacterized protein {ECO:0000313|EnsemblPlants:PGSC0003DMT400076394} OS=Solanum tuberosum (Potato) PE=4 SV=1	S	Function unknown	--
	qFI10-5	Marker2354065	CCG013174.1	scaffold166.0	1101567	1104835	--	--	--	--	--	--	Dormancy/auxin associated protein	Dormancy-associated protein 1 OS=Arabidopsis thaliana OX=3702 GN=DRM1 PE=1 SV=1	Uncharacterized protein {ECO:0000313|EnsemblPlants:PGSC0003DMT400033385} OS=Solanum tuberosum (Potato) PE=4 SV=1	S	Function unknown	Solanum tuberosum clone St-DNT113 auxin-repressed protein (ARP1) mRNA, complete cds
	qFI10-5	Marker1702833	CCG053071.2	scaffold96.0	1746144	1747619	--	--	--	--	[R]	General function prediction only	F-box-like	F-box/LRR-repeat protein At3g48880 OS=Arabidopsis thaliana OX=3702 GN=At3g48880 PE=2 SV=1	Uncharacterized protein {ECO:0000313|EnsemblPlants:PGSC0003DMT400037176} OS=Solanum tuberosum (Potato) PE=4 SV=1	S	Function unknown	PREDICTED: Solanum tuberosum F-box/LRR-repeat protein At3g48880-like (LOC102600704), transcript variant X3, mRNA
	qFI10-5	Marker1702833	CCG053070.1	scaffold96.0	1725220	1727920	[M]	Cell wall/membrane/envelope biogenesis	Molecular Function: 3-beta-hydroxy-delta5-steroid dehydrogenase activity (GO:0003854);; Biological Process: cellular metabolic process (GO:0044237);; Molecular Function: delta4-3-oxosteroid 5beta-reductase activity (GO:0047787);; Molecular Function: coenzyme binding (GO:0050662);; Biological Process: oxidation-reduction process (GO:0055114);;	--	--	--	NAD dependent epimerase/dehydratase family	3-oxo-Delta(4,5)-steroid 5-beta-reductase OS=Digitalis lanata OX=49450 PE=1 SV=1	Uncharacterized protein {ECO:0000313|EnsemblPlants:PGSC0003DMT400025509} OS=Solanum tuberosum (Potato) PE=4 SV=1	S	Function unknown	PREDICTED: Solanum tuberosum 3-oxo-Delta(4,5)-steroid 5-beta-reductase-like (LOC102593127), mRNA
	qFI10-5	Marker2354065	CCG013169.1	scaffold166.0	1002481	1004188	--	--	--	K09286|3.89508e-44|sly:544260|K09286 EREBP-like factor | (RefSeq) ERF3; ethylene response factor 3	--	--	AP2 domain	Ethylene-responsive transcription factor 4 OS=Nicotiana tabacum OX=4097 GN=ERF4 PE=1 SV=1	Ethylene response factor 6b {ECO:0000313|EMBL:BAJ72666.1} OS=Nicotiana tabacum (Common tobacco) PE=4 SV=1	K	Transcription	--
	qFI10-5	Marker1702833	CCG053072.1	scaffold96.0	1801978	1808722	--	--	--	--	[R]	General function prediction only	PPR repeat family;; PPR repeat;; PPR repeat;; Pentatricopeptide repeat domain;; Pentacotripeptide-repeat region of PRORP;; WTAP/Mum2p family	Pentatricopeptide repeat-containing protein At2g13420, mitochondrial OS=Arabidopsis thaliana OX=3702 GN=At2g13420 PE=2 SV=1	Uncharacterized protein {ECO:0000313|EnsemblPlants:Solyc10g049570.1.1} OS=Solanum lycopersicum (Tomato) PE=4 SV=1	S	Function unknown	PREDICTED: Solanum tuberosum pentatricopeptide repeat-containing protein At2g13420, mitochondrial-like (LOC102594105), transcript variant X3, mRNA
	qFI10-5	Marker2354065	CCG013170.1	scaffold166.0	1014973	1022684	[M]	Cell wall/membrane/envelope biogenesis	--	--	[R]	General function prediction only	Carbohydrate-binding protein of the ER;; Di-glucose binding within endoplasmic reticulum	Receptor-like protein 4 OS=Arabidopsis thaliana OX=3702 GN=RLP4 PE=2 SV=1	Uncharacterized protein {ECO:0000313|EnsemblPlants:PGSC0003DMT400033365} OS=Solanum tuberosum (Potato) PE=4 SV=1	S	Function unknown	PREDICTED: Nicotiana tomentosiformis putative leucine-rich repeat receptor-like serine/threonine-protein kinase At2g14440 (LOC104094318), mRNA
	qFI7-1	Marker6654866	CCG052429.2	scaffold936.0	93810	100835	--	--	--	--	--	--	Protein of unknown function, DUF573	Probable transcription factor At1g61730 OS=Arabidopsis thaliana OX=3702 GN=At1g61730 PE=1 SV=1	Uncharacterized protein {ECO:0000313|EnsemblPlants:PGSC0003DMT400027440} OS=Solanum tuberosum (Potato) PE=4 SV=1	--	--	PREDICTED: Nicotiana sylvestris nucleolin 2-like (LOC104233377), transcript variant X3, mRNA
	qFI7-1	Marker6654866	CCG052427.1	scaffold936.0	36841	43593	--	--	--	--	[R]	General function prediction only	--	--	Uncharacterized protein {ECO:0000313|EnsemblPlants:Solyc07g008760.2.1} OS=Solanum lycopersicum (Tomato) PE=4 SV=1	S	Function unknown	PREDICTED: Solanum tuberosum tetratricopeptide repeat protein 27 homolog (LOC102588970), transcript variant X3, mRNA
	qFI7-1	Marker3769351	CCG029643.1	scaffold341.0	337124	341363	--	--	--	--	--	--	--	--	Uncharacterized protein {ECO:0000313|EnsemblPlants:PGSC0003DMT400008870} OS=Solanum tuberosum (Potato) PE=4 SV=1	I	Lipid transport and metabolism	--
	qFI7-1	Marker6654866	CCG052428.1	scaffold936.0	43880	46116	[T]	Signal transduction mechanisms	--	K04733|0|spen:107017341|K04733 interleukin-1 receptor-associated kinase 4 [EC:2.7.11.1] | (RefSeq) putative receptor protein kinase ZmPK1	--	--	Protein kinase domain;; Protein tyrosine kinase;; D-mannose binding lectin;; S-locus glycoprotein domain	Putative receptor protein kinase ZmPK1 OS=Zea mays OX=4577 GN=PK1 PE=2 SV=2	Uncharacterized protein {ECO:0000313|EnsemblPlants:PGSC0003DMT400008564} OS=Solanum tuberosum (Potato) PE=3 SV=1	T	Signal transduction mechanisms	Morus notabilis Putative receptor protein kinase ZmPK1 partial mRNA
	qFI7-1	Marker4637047	CCG034858.1	scaffold446.0	485464	491982	[GI]	--	--	K01051|0|sot:102587467|K01051 pectinesterase [EC:3.1.1.11] | (RefSeq) pectinesterase/pectinesterase inhibitor PPE8B-like	--	--	Pectinesterase;; Plant invertase/pectin methylesterase inhibitor	Pectinesterase/pectinesterase inhibitor PPE8B OS=Prunus persica OX=3760 PE=2 SV=1	Pectinesterase {ECO:0000256|RuleBase:RU000589} OS=Solanum tuberosum (Potato) PE=3 SV=1	G	Carbohydrate transport and metabolism	PREDICTED: Nicotiana sylvestris pectinesterase/pectinesterase inhibitor PPE8B-like (LOC104234769), mRNA
	qFI7-1	Marker2333648	CCG013823.1	scaffold170.0	1438195	1451175	--	--	--	K08518|0|sot:102596591|K08518 syntaxin-binding protein 5 | (RefSeq) uncharacterized LOC102596591	[U]	Intracellular trafficking, secretion, and vesicular transport	Anaphase-promoting complex subunit 4 WD40 domain;; WD domain, G-beta repeat	--	Uncharacterized protein {ECO:0000313|EnsemblPlants:Solyc06g051390.2.1} OS=Solanum lycopersicum (Tomato) PE=4 SV=1	S	Function unknown	PREDICTED: Solanum tuberosum uncharacterized LOC102596591 (LOC102596591), transcript variant X2, mRNA
	qFI7-1	Marker6116601	CCG047083.1	scaffold766.0	189950	193856	[G]	Carbohydrate transport and metabolism	--	K01602|1.89362e-110|sot:102580042|K01602 ribulose-bisphosphate carboxylase small chain [EC:4.1.1.39] | (RefSeq) ribulose bisphosphate carboxylase small chain clone 512-like	--	--	Ribulose bisphosphate carboxylase, small chain	Ribulose bisphosphate carboxylase small chain, chloroplastic OS=Malus sp. OX=3751 GN=RBCS PE=2 SV=1	Ribulose bisphosphate carboxylase small chain {ECO:0000256|RuleBase:RU003627} OS=Solanum tuberosum (Potato) PE=3 SV=1	C	Energy production and conversion	PREDICTED: Solanum tuberosum ribulose bisphosphate carboxylase small chain, chloroplastic-like (LOC102580042), mRNA
	qFI7-1	Marker3769351	CCG029644.1	scaffold341.0	345793	350369	[Q]	Secondary metabolites biosynthesis, transport and catabolism	Molecular Function: lyase activity (GO:0016829);;	--	--	--	Glyoxalase/Bleomycin resistance protein/Dioxygenase superfamily;; Glyoxalase-like domain;; Glyoxalase/Bleomycin resistance protein/Dioxygenase superfamily	--	Uncharacterized protein {ECO:0000313|EnsemblPlants:PGSC0003DMT400001688} OS=Solanum tuberosum (Potato) PE=4 SV=1	S	Function unknown	PREDICTED: Nicotiana tomentosiformis uncharacterized LOC104094188 (LOC104094188), partial mRNA
	qFI7-2	Marker585139	CCG025509.1	scaffold28.0	2724845	2737289	[H]	Coenzyme transport and metabolism	Molecular Function: prenyltransferase activity (GO:0004659);; Cellular Component: integral component of membrane (GO:0016021);;	K09833|0|spen:107024007|K09833 homogentisate phytyltransferase / homogentisate geranylgeranyltransferase [EC:2.5.1.115 2.5.1.116] | (RefSeq) homogentisate phytyltransferase 1, chloroplastic	--	--	UbiA prenyltransferase family	Homogentisate phytyltransferase 1, chloroplastic OS=Arabidopsis thaliana OX=3702 GN=HPT1 PE=1 SV=1	Homogentisate phytyltransferase {ECO:0000313|EMBL:ADZ24707.1} OS=Solanum pennellii (Tomato) PE=2 SV=1	H	Coenzyme transport and metabolism	PREDICTED: Solanum tuberosum homogentisate phytyltransferase 1, chloroplastic-like (LOC102582366), transcript variant X2, mRNA
Fruit longitude	qFL10	Marker4244491	CCG032315.1	scaffold398.0	259444	267215	[V]	Defense mechanisms	--	K03327|0|sot:102581213|K03327 multidrug resistance protein, MATE family | (RefSeq) protein DETOXIFICATION 29-like	[R]	General function prediction only	MatE	Protein DETOXIFICATION 29 OS=Arabidopsis thaliana OX=3702 GN=DTX29 PE=1 SV=1	MATE efflux family protein {ECO:0000256|RuleBase:RU004914} OS=Solanum tuberosum (Potato) PE=3 SV=1	V	Defense mechanisms	PREDICTED: Solanum tuberosum protein TRANSPARENT TESTA 12-like (LOC102581213), mRNA
	qFL10	Marker8176432	CCG014501.3	scaffold1746.0	161291	164999	--	--	Molecular Function: DNA binding (GO:0003677);; Molecular Function: chromatin binding (GO:0003682);;	--	[K]	Transcription	Myb-like DNA-binding domain;; Myb-like DNA-binding domain;; gag-polypeptide of LTR copia-type;; gag-polypeptide of LTR copia-type	Transcription factor MYB75 OS=Arabidopsis thaliana OX=3702 GN=MYB75 PE=1 SV=1	Anthocyanin 2 {ECO:0000313|EMBL:ACO52471.1} OS=Nicotiana tomentosiformis (Tobacco) PE=2 SV=1	K	Transcription	PREDICTED: Nicotiana tomentosiformis transcription factor MYB114-like (LOC104099949), mRNA
	qFL10	Marker4244491	CCG032320.2	scaffold398.0	356770	364499	[P]	Inorganic ion transport and metabolism	Molecular Function: carbonate dehydratase activity (GO:0004089);; Molecular Function: zinc ion binding (GO:0008270);; Biological Process: carbon utilization (GO:0015976);;	K01673|8.88491e-166|spen:107020627|K01673 carbonic anhydrase [EC:4.2.1.1] | (RefSeq) carbonic anhydrase 2	[P]	Inorganic ion transport and metabolism	Carbonic anhydrase	Carbonic anhydrase, chloroplastic OS=Nicotiana tabacum OX=4097 PE=2 SV=1	Carbonic anhydrase {ECO:0000256|RuleBase:RU003956} OS=Nicotiana tabacum (Common tobacco) PE=2 SV=1	P	Inorganic ion transport and metabolism	PREDICTED: Solanum tuberosum carbonic anhydrase, chloroplastic-like (LOC102604042), transcript variant X2, mRNA
	qFL10	Marker8176432	CCG014498.1	scaffold1746.0	24089	26403	--	--	--	--	[S]	Function unknown	Armadillo/beta-catenin-like repeat;; Armadillo-like	U-box domain-containing protein 4 OS=Arabidopsis thaliana OX=3702 GN=PUB4 PE=1 SV=3	Uncharacterized protein {ECO:0000313|EnsemblPlants:PGSC0003DMT400043007} OS=Solanum tuberosum (Potato) PE=4 SV=1	S	Function unknown	PREDICTED: Solanum lycopersicum U-box domain-containing protein 4-like (LOC101263288), transcript variant X1, mRNA
	qFL10	Marker8176432	CCG014500.1	scaffold1746.0	139708	145302	--	--	--	--	--	--	--	--	--	--	--	--
	qFL10	Marker4244491	CCG032322.1	scaffold398.0	379350	386161	[CR]	--	Biological Process: sulfur amino acid metabolic process (GO:0000096);; Molecular Function: nucleotide binding (GO:0000166);; Biological Process: glycine catabolic process (GO:0006546);; Biological Process: unsaturated fatty acid biosynthetic process (GO:0006636);; Biological Process: oxidoreduction coenzyme metabolic process (GO:0006733);; Biological Process: vitamin metabolic process (GO:0006766…	K18980|0|sly:101250690|K18980 2-methylene-furan-3-one reductase [EC:1.3.1.105] | (RefSeq) EO, QR, SlEO; 2-methylene-furan-3-one reductase	[CR]	--	Zinc-binding dehydrogenase;; Zinc-binding dehydrogenase;; Alcohol dehydrogenase GroES-like domain	2-methylene-furan-3-one reductase OS=Solanum lycopersicum OX=4081 GN=EO PE=1 SV=1	Uncharacterized protein {ECO:0000313|EnsemblPlants:PGSC0003DMT400079606} OS=Solanum tuberosum (Potato) PE=4 SV=1	C	Energy production and conversion	PREDICTED: Solanum lycopersicum 2-methylene-furan-3-one reductase-like (LOC101250690), mRNA
	qFL12	Marker6582102	CCG052663.1	scaffold945.0	168157	169154	--	--	--	--	--	--	Peptidase of plants and bacteria	Basic secretory protease (Fragments) OS=Boswellia serrata OX=613112 PE=1 SV=1	Uncharacterized protein {ECO:0000313|EnsemblPlants:Solyc01g107540.2.1} OS=Solanum lycopersicum (Tomato) PE=4 SV=1	S	Function unknown	PREDICTED: Nicotiana tomentosiformis uncharacterized LOC104096292 (LOC104096292), mRNA
	qFL12	Marker5969912	CCG045954.1	scaffold726.0	648115	673413	[H]	Coenzyme transport and metabolism	--	K01724|5.01983e-72|spen:107008996|K01724 4a-hydroxytetrahydrobiopterin dehydratase [EC:4.2.1.96] | (RefSeq) putative pterin-4-alpha-carbinolamine dehydratase	[K]	Transcription	Pterin 4 alpha carbinolamine dehydratase	Pterin-4-alpha-carbinolamine dehydratase 2, mitochondrial OS=Arabidopsis thaliana OX=3702 GN=PDL2 PE=1 SV=1	Uncharacterized protein {ECO:0000313|EnsemblPlants:Solyc02g005510.2.1} OS=Solanum lycopersicum (Tomato) PE=4 SV=1	H	Coenzyme transport and metabolism	PREDICTED: Solanum lycopersicum uncharacterized LOC101250171 (LOC101250171), transcript variant X5, mRNA
	qFL12	Marker1084725	CCG038158.1	scaffold52.0	382724	415872	[L]	Replication, recombination and repair	Molecular Function: protein serine/threonine kinase activity (GO:0004674);; Molecular Function: calcium ion binding (GO:0005509);; Molecular Function: ATP binding (GO:0005524);; Biological Process: protein phosphorylation (GO:0006468);;	K10772|0|sot:102587879|K10772 AP endonuclease 2 [EC:4.2.99.18] | (RefSeq) DNA-(apurinic or apyrimidinic site) lyase 2	[T]	Signal transduction mechanisms	Protein kinase domain;; Protein tyrosine kinase;; EF hand;; EF hand;; EF-hand domain;; EF-hand domain pair;; Endonuclease/Exonuclease/phosphatase family;; GRF zinc finger;; EF-hand domain pair;; Secreted protein acidic and rich in cysteine Ca binding region;; Kinase-like	Calcium-dependent protein kinase 16 OS=Arabidopsis thaliana OX=3702 GN=CPK16 PE=1 SV=1	Uncharacterized protein {ECO:0000313|EnsemblPlants:Solyc03g033530.2.1} OS=Solanum lycopersicum (Tomato) PE=4 SV=1	L	Replication, recombination and repair	PREDICTED: Solanum tuberosum protein kinase CPK1 (LOC102577666), mRNA
	qFL12	Marker1084725	CCG038155.1	scaffold52.0	180487	186627	--	--	--	--	[K]	Transcription	Transcriptional Coactivator p15 (PC4)	RNA polymerase II transcriptional coactivator KIWI OS=Arabidopsis thaliana OX=3702 GN=KIWI PE=1 SV=1	Uncharacterized protein {ECO:0000313|EnsemblPlants:PGSC0003DMT400022353} OS=Solanum tuberosum (Potato) PE=4 SV=1	K	Transcription	PREDICTED: Nicotiana tomentosiformis RNA polymerase II transcriptional coactivator KIWI-like (LOC104117546), mRNA
	qFL12	Marker5969912	CCG045953.1	scaffold726.0	640284	646920	--	--	--	--	--	--	Ulp1 protease family, C-terminal catalytic domain	--	Uncharacterized protein {ECO:0000313|EnsemblPlants:PGSC0003DMT400093611} OS=Solanum tuberosum (Potato) PE=4 SV=1	S	Function unknown	--
	qFL12	Marker6582102	CCG052659.1	scaffold945.0	76139	81194	[G]	Carbohydrate transport and metabolism	Molecular Function: zinc ion binding (GO:0008270);; Biological Process: lignin biosynthetic process (GO:0009809);; Molecular Function: cinnamyl-alcohol dehydrogenase activity (GO:0045551);; Molecular Function: sinapyl alcohol dehydrogenase activity (GO:0052747);; Biological Process: oxidation-reduction process (GO:0055114);;	K00083|0|sot:102602480|K00083 cinnamyl-alcohol dehydrogenase [EC:1.1.1.195] | (RefSeq) probable cinnamyl alcohol dehydrogenase 1	[Q]	Secondary metabolites biosynthesis, transport and catabolism	Alcohol dehydrogenase GroES-like domain;; Zinc-binding dehydrogenase;; Alanine dehydrogenase/PNT, C-terminal domain	Probable cinnamyl alcohol dehydrogenase 1 OS=Nicotiana tabacum OX=4097 GN=CAD14 PE=1 SV=1	Uncharacterized protein {ECO:0000313|EnsemblPlants:PGSC0003DMT400066217} OS=Solanum tuberosum (Potato) PE=4 SV=1	C	Energy production and conversion	Capsicum annuum putative cinnamyl alcohol dehydrogenase mRNA, complete cds
	qFL12	Marker6582102	CCG052660.1	scaffold945.0	92751	97991	[J]	Translation, ribosomal structure and biogenesis	Biological Process: RNA modification (GO:0009451);;	--	[A]	RNA processing and modification	RNA pseudouridylate synthase	RNA pseudouridine synthase 4, mitochondrial OS=Arabidopsis thaliana OX=3702 GN=At3g19440 PE=2 SV=1	Uncharacterized protein {ECO:0000313|EnsemblPlants:PGSC0003DMT400066211} OS=Solanum tuberosum (Potato) PE=4 SV=1	J	Translation, ribosomal structure and biogenesis	PREDICTED: Solanum tuberosum RNA pseudouridine synthase 4, mitochondrial-like (LOC102602144), mRNA
	qFL12	Marker6582102	CCG052662.1	scaffold945.0	157587	167085	[E]	Amino acid transport and metabolism	--	K00899|0|sot:102601472|K00899 5-methylthioribose kinase [EC:2.7.1.100] | (RefSeq) methylthioribose kinase	--	--	Phosphotransferase enzyme family	Methylthioribose kinase OS=Arabidopsis thaliana OX=3702 GN=MTK PE=1 SV=1	S-methyl-5-thioribose kinase {ECO:0000313|EMBL:AGT40336.1} OS=Nicotiana attenuata (Coyote tobacco) PE=2 SV=1	S	Function unknown	Nicotiana attenuata isolate MTK 3797 S-methyl-5-thioribose kinase mRNA, complete cds
	qFL12	Marker6582102	CCG052665.1	scaffold945.0	251656	254405	--	--	--	--	--	--	Peptidase of plants and bacteria	Basic secretory protease (Fragments) OS=Boswellia serrata OX=613112 PE=1 SV=1	Uncharacterized protein {ECO:0000313|EnsemblPlants:PGSC0003DMT400016056} OS=Solanum tuberosum (Potato) PE=4 SV=1	S	Function unknown	PREDICTED: Nicotiana tomentosiformis uncharacterized LOC104116070 (LOC104116070), mRNA
	qFL12	Marker6582102	CCG052664.1	scaffold945.0	195176	196180	--	--	--	--	--	--	Peptidase of plants and bacteria	Basic secretory protease (Fragments) OS=Boswellia serrata OX=613112 PE=1 SV=1	Putative NtPRp27-like protein {ECO:0000313|EMBL:CAC40754.1} (Fragment) OS=Atropa belladonna (Belladonna) PE=2 SV=1	S	Function unknown	Atropa belladonna partial mRNA for putative NtPRp27-like protein
Fruit weight	qFW10	Marker3471464	CCG025018.1	scaffold274.0	929239	941801	--	--	--	K07759|0|sot:102600760|K07759 poly(ADP-ribose) glycohydrolase [EC:3.2.1.143] | (RefSeq) poly(ADP-ribose) glycohydrolase 1-like	[T]	Signal transduction mechanisms	Poly (ADP-ribose) glycohydrolase (PARG)	Poly(ADP-ribose) glycohydrolase 1 OS=Arabidopsis thaliana OX=3702 GN=PARG1 PE=1 SV=2	Uncharacterized protein {ECO:0000313|EnsemblPlants:PGSC0003DMT400075509} OS=Solanum tuberosum (Potato) PE=4 SV=1	S	Function unknown	PREDICTED: Solanum tuberosum poly(ADP-ribose) glycohydrolase 1-like (LOC102600760), mRNA
	qFW10	Marker3471464	CCG025009.1	scaffold274.0	817338	822000	[PR]	--	Molecular Function: chlorophyllide a oxygenase [overall] activity (GO:0010277);; Molecular Function: vanillate monooxygenase activity (GO:0018489);; Molecular Function: metal ion binding (GO:0046872);; Molecular Function: 2 iron, 2 sulfur cluster binding (GO:0051537);; Biological Process: oxidation-reduction process (GO:0055114);;	--	--	--	Rieske [2Fe-2S] domain;; Pheophorbide a oxygenase	Protein TIC 55, chloroplastic OS=Pisum sativum OX=3888 GN=TIC55 PE=1 SV=1	Uncharacterized protein {ECO:0000313|EnsemblPlants:PGSC0003DMT400075265} OS=Solanum tuberosum (Potato) PE=4 SV=1	P	Inorganic ion transport and metabolism	PREDICTED: Solanum tuberosum protein TIC 55, chloroplastic-like (LOC102605482), mRNA
	qFW10	Marker3471464	CCG024997.1	scaffold274.0	688541	694537	--	--	--	--	--	--	Protein of unknown function (DUF1644)	--	Uncharacterized protein {ECO:0000313|EnsemblPlants:Solyc12g096460.1.1} OS=Solanum lycopersicum (Tomato) PE=4 SV=1	S	Function unknown	PREDICTED: Solanum tuberosum uncharacterized LOC102579496 (LOC102579496), transcript variant X1, mRNA
	qFW10	Marker3471464	CCG024993.1	scaffold274.0	646080	651769	[H]	Coenzyme transport and metabolism	Molecular Function: porphobilinogen synthase activity (GO:0004655);; Biological Process: porphyrin-containing compound biosynthetic process (GO:0006779);; Molecular Function: metal ion binding (GO:0046872);;	K01698|0|sly:101246744|K01698 porphobilinogen synthase [EC:4.2.1.24] | (RefSeq) delta-aminolevulinic acid dehydratase, chloroplastic	[H]	Coenzyme transport and metabolism	Delta-aminolevulinic acid dehydratase	Delta-aminolevulinic acid dehydratase, chloroplastic (Fragment) OS=Pisum sativum OX=3888 GN=HEMB PE=1 SV=1	Delta-aminolevulinic acid dehydratase {ECO:0000256|RuleBase:RU000515} OS=Solanum lycopersicum (Tomato) PE=3 SV=1	H	Coenzyme transport and metabolism	PREDICTED: Solanum lycopersicum delta-aminolevulinic acid dehydratase, chloroplastic (LOC101246744), transcript variant X2, mRNA
	qFW10	Marker3471464	CCG025007.2	scaffold274.0	797449	804063	--	--	--	K00430|0|spen:107005559|K00430 peroxidase [EC:1.11.1.7] | (RefSeq) peroxidase 46-like	--	--	Peroxidase	Peroxidase 18 OS=Arabidopsis thaliana OX=3702 GN=PER18 PE=3 SV=1	Uncharacterized protein {ECO:0000313|EnsemblPlants:Solyc12g096530.1.1} OS=Solanum lycopersicum (Tomato) PE=3 SV=1	G	Carbohydrate transport and metabolism	PREDICTED: Nicotiana tomentosiformis peroxidase 46 (LOC104114031), mRNA
	qFW10	Marker3471464	CCG025004.1	scaffold274.0	754710	756449	--	--	--	--	[K]	Transcription	CCT motif;; B-box zinc finger	Zinc finger protein CONSTANS-LIKE 4 OS=Arabidopsis thaliana OX=3702 GN=COL4 PE=2 SV=2	Uncharacterized protein {ECO:0000313|EnsemblPlants:Solyc12g096500.1.1} OS=Solanum lycopersicum (Tomato) PE=4 SV=1	K	Transcription	PREDICTED: Nicotiana sylvestris zinc finger protein CONSTANS-LIKE 4-like (LOC104211353), mRNA
	qFW10	Marker3471464	CCG024999.1	scaffold274.0	711292	712095	--	--	--	--	--	--	--	Protein GLUTAMINE DUMPER 3 OS=Arabidopsis thaliana OX=3702 GN=GDU3 PE=2 SV=1	Uncharacterized protein {ECO:0000313|EnsemblPlants:PGSC0003DMT400075274} OS=Solanum tuberosum (Potato) PE=4 SV=1	--	--	--
	qFW10	Marker3471464	CCG025005.2	scaffold274.0	772279	773994	--	--	--	--	[R]	General function prediction only	PPR repeat;; PPR repeat family;; DYW family of nucleic acid deaminases;; PPR repeat;; Pentatricopeptide repeat domain;; Pentacotripeptide-repeat region of PRORP	Pentatricopeptide repeat-containing protein At5g66520 OS=Arabidopsis thaliana OX=3702 GN=PCMP-H61 PE=2 SV=1	Uncharacterized protein {ECO:0000313|EnsemblPlants:PGSC0003DMT400075517} OS=Solanum tuberosum (Potato) PE=4 SV=1	S	Function unknown	PREDICTED: Solanum tuberosum pentatricopeptide repeat-containing protein At5g66520-like (LOC102601105), mRNA
	qFW10	Marker3471464	CCG025017.1	scaffold274.0	920104	925977	--	--	--	--	--	--	--	--	Uncharacterized protein {ECO:0000313|EnsemblPlants:Solyc03g044840.1.1} OS=Solanum lycopersicum (Tomato) PE=4 SV=1	L	Replication, recombination and repair	Lycium chinense lumazine synthase 1 mRNA, complete cds
	qFW10	Marker3471464	CCG024998.1	scaffold274.0	696182	703571	--	--	--	K03134|2.14392e-83|spen:107007472|K03134 transcription initiation factor TFIID subunit 10 | (RefSeq) transcription initiation factor TFIID subunit 10	[K]	Transcription	Transcription initiation factor TFIID 23-30kDa subunit	Transcription initiation factor TFIID subunit 10 OS=Arabidopsis thaliana OX=3702 GN=TAF10 PE=1 SV=1	Uncharacterized protein {ECO:0000313|EnsemblPlants:Solyc12g096470.1.1} OS=Solanum lycopersicum (Tomato) PE=4 SV=1	K	Transcription	PREDICTED: Nicotiana tomentosiformis transcription initiation factor TFIID subunit 10 (LOC104108661), transcript variant X1, mRNA
	qFW10	Marker3471464	CCG025011.1	scaffold274.0	863117	867519	[P]	Inorganic ion transport and metabolism	--	K03549|0|sot:102604250|K03549 KUP system potassium uptake protein | (RefSeq) potassium transporter 4-like	--	--	K+ potassium transporter	Potassium transporter 4 OS=Arabidopsis thaliana OX=3702 GN=POT4 PE=1 SV=2	Potassium transporter {ECO:0000256|RuleBase:RU321113} OS=Solanum tuberosum (Potato) PE=3 SV=1	P	Inorganic ion transport and metabolism	PREDICTED: Nicotiana sylvestris potassium transporter 4-like (LOC104243125), mRNA
	qFW10	Marker3471464	CCG025000.1	scaffold274.0	717644	718313	--	--	--	--	--	--	--	Protein GLUTAMINE DUMPER 3 OS=Arabidopsis thaliana OX=3702 GN=GDU3 PE=2 SV=1	Uncharacterized protein {ECO:0000313|EnsemblPlants:PGSC0003DMT400075274} OS=Solanum tuberosum (Potato) PE=4 SV=1	--	--	--
	qFW10	Marker3471464	CCG024996.1	scaffold274.0	679888	685178	--	--	--	K14816|0|sot:102580246|K14816 pre-60S factor REI1 | (RefSeq) zinc finger protein 622-like	[R]	General function prediction only	C2H2 type zinc-finger (2 copies);; Zinc-finger double-stranded RNA-binding	Cytoplasmic 60S subunit biogenesis factor REI1 homolog 1 OS=Arabidopsis thaliana OX=3702 GN=REIL1 PE=1 SV=1	Uncharacterized protein {ECO:0000313|EnsemblPlants:PGSC0003DMT400075524} OS=Solanum tuberosum (Potato) PE=4 SV=1	S	Function unknown	PREDICTED: Solanum tuberosum zinc finger protein 622-like (LOC102580246), mRNA
	qFW10	Marker3471464	CCG025001.1	scaffold274.0	724833	725596	--	--	--	--	--	--	--	Protein GLUTAMINE DUMPER 2 OS=Arabidopsis thaliana OX=3702 GN=GDU2 PE=2 SV=1	Uncharacterized protein {ECO:0000313|EnsemblPlants:Solyc12g096490.1.1} OS=Solanum lycopersicum (Tomato) PE=4 SV=1	U	Intracellular trafficking, secretion, and vesicular transport	PREDICTED: Solanum tuberosum protein GLUTAMINE DUMPER 1-like (LOC102584769), mRNA
	qFW10	Marker3471464	CCG025013.1	scaffold274.0	877997	888144	--	--	--	K07759|0|sot:102600760|K07759 poly(ADP-ribose) glycohydrolase [EC:3.2.1.143] | (RefSeq) poly(ADP-ribose) glycohydrolase 1-like	[T]	Signal transduction mechanisms	Poly (ADP-ribose) glycohydrolase (PARG)	Poly(ADP-ribose) glycohydrolase 1 OS=Arabidopsis thaliana OX=3702 GN=PARG1 PE=1 SV=2	Uncharacterized protein {ECO:0000313|EnsemblPlants:PGSC0003DMT400075509} OS=Solanum tuberosum (Potato) PE=4 SV=1	S	Function unknown	PREDICTED: Solanum tuberosum poly(ADP-ribose) glycohydrolase 1-like (LOC102600760), mRNA
	qFW10	Marker3471464	CCG025010.1	scaffold274.0	823438	835722	[F]	Nucleotide transport and metabolism	Molecular Function: hydrolase activity (GO:0016787);;	K14641|0|spen:107007410|K14641 apyrase [EC:3.6.1.5] | (RefSeq) apyrase 2-like	[F]	Nucleotide transport and metabolism	GDA1/CD39 (nucleoside phosphatase) family	Apyrase 2 OS=Arabidopsis thaliana OX=3702 GN=APY2 PE=1 SV=1	Apyrase-like protein {ECO:0000313|EMBL:ABK51386.1} OS=Nicotiana tabacum (Common tobacco) PE=2 SV=1	GO	--	PREDICTED: Solanum tuberosum apyrase 2-like (LOC102605146), mRNA
	qFW10	Marker3471464	CCG025012.1	scaffold274.0	871097	877380	[H]	Coenzyme transport and metabolism	Biological Process: riboflavin biosynthetic process (GO:0009231);; Cellular Component: riboflavin synthase complex (GO:0009349);; Molecular Function: transferase activity (GO:0016740);;	K00794|3.60974e-138|sot:102603912|K00794 6,7-dimethyl-8-ribityllumazine synthase [EC:2.5.1.78] | (RefSeq) 6,7-dimethyl-8-ribityllumazine synthase, chloroplastic-like	[H]	Coenzyme transport and metabolism	6,7-dimethyl-8-ribityllumazine synthase	6,7-dimethyl-8-ribityllumazine synthase, chloroplastic OS=Arabidopsis thaliana OX=3702 GN=At2g44050 PE=2 SV=1	6,7-dimethyl-8-ribityllumazine synthase {ECO:0000256|RuleBase:RU003795} OS=Lycium chinense (Chinese wolfberry) PE=2 SV=1	H	Coenzyme transport and metabolism	Lycium chinense lumazine synthase 1 mRNA, complete cds
	qFW10	Marker3471464	CCG024994.2	scaffold274.0	654241	668317	--	--	--	K11855|0|sot:102580922|K11855 ubiquitin carboxyl-terminal hydrolase 36/42 [EC:3.4.19.12] | (RefSeq) ubiquitin carboxyl-terminal hydrolase 18	[O]	Posttranslational modification, protein turnover, chaperones	Ubiquitin carboxyl-terminal hydrolase;; Ubiquitin carboxyl-terminal hydrolase;; MYND finger	Ubiquitin carboxyl-terminal hydrolase 19 OS=Arabidopsis thaliana OX=3702 GN=UBP19 PE=2 SV=2	Uncharacterized protein {ECO:0000313|EnsemblPlants:Solyc08g069050.2.1} OS=Solanum lycopersicum (Tomato) PE=4 SV=1	O	Posttranslational modification, protein turnover, chaperones	PREDICTED: Solanum tuberosum ubiquitin carboxyl-terminal hydrolase 18-like (LOC102580922), mRNA
	qFW10	Marker3471464	CCG025008.1	scaffold274.0	807052	810159	--	--	Cellular Component: ribosome (GO:0005840);;	K02947|8.67543e-67|spen:107007590|K02947 small subunit ribosomal protein S10e | (RefSeq) 40S ribosomal protein S10-like	[J]	Translation, ribosomal structure and biogenesis	Plectin/S10 domain	40S ribosomal protein S10-3 OS=Arabidopsis thaliana OX=3702 GN=RPS10C PE=2 SV=2	Uncharacterized protein {ECO:0000313|EnsemblPlants:Solyc12g096540.1.1} OS=Solanum lycopersicum (Tomato) PE=4 SV=1	J	Translation, ribosomal structure and biogenesis	Solanum tuberosum 40S ribosomal protein S10-like (LOC102577552), mRNA >gi|82400159|gb|DQ268860.1| Solanum tuberosum clone 178H07 40S ribosomal protein S10-like protein mRNA, complete cds
